# Supplementary material for: Multiple Inositol Polyphosphate Phosphatase Compartmentalization Separates Inositol Phosphate Metabolism from Inositol Lipid Signaling
Source: Biomolecules. 2023 May 24;13(6):885. doi: 10.3390/biom13060885 (PMC10296752; doi:10.3390/biom13060885)
Supplement: Supplementary file 1 [file biomolecules-13-00885-s001.zip]

Archive with 1 entries (1 files):
- biomolecules-2280314-supplementary.pdf
